# Supplementary material for: Activation and signaling mechanism revealed by GPR119-Gs complex structures
Source: Nat Commun. 2022 Nov 17;13:7033. doi: 10.1038/s41467-022-34696-6 (PMC9671963; doi:10.1038/s41467-022-34696-6)
Supplement: Supplementary file 4 — Supplementary Data 1 [file 41467_2022_34696_MOESM4_ESM.xlsx]

## Sheet: Sheet2
Contact	GPR119	B.Rhodopsin	S.Rhodopsin	*B.rhodopsin	Beta1-AR	Beta2-AR	*Beta2-AR	Dopamine-R	Histamine-R	Muscarinic2-R	Muscarinic3-R	Chemokine-R	k-Opioid-R	m-Opioid-R	NOP-R	d-Opioid-R	PAR1	NTS1R	A2AR	*A2AR	S1P1R
BW	7WCM/7WCN	1GZM	2Z73	3PQR	2VT4	2RH1	3SN6	3PBL	3RZE	3UON	4DAJ	3ODU	4DJH	4DKL	4EA3	4EJ4	3VW7	4GRV	3EML	2YDV	3V2Y
1.46:7.47	I18-L273	G51--V300	G48--I309	G51--V300	I55--A337	I47--G320	I47--G320	I43--A377	T41--T462	T37--T434	T81--T537	G52--C296	G73--S324	G82--C330	G65--C313	G63--S312	S116--C365	G78--A363	A20--V282	A20--V282	I59--G305
1.49:7.50	T21-P276	I54--P303	G51--P312	I54--P303	G58--P340	G50--P323	G50--P323	G46--P380	L44--P465	G40--P437	G84--P540	G55--P299	G76--P327	G85--P333	G68--P316	G66--P315	L119--P368	G81--P366	G23--P285	G23!!P285	E62--P308
1.50:2.47	N22-A48	N55--A80	N52--A77	N55--A80	N59--A84	N51--A76	N51--A76	N47--A72	N45--S70	N41--A66	N85--A110	N56--S81	N77--A102	N86--A111	N69--A94	N67--A92	N120!!A145	N82--A110	N24--A49	N24--A49	N63--A88
1.50:2.50	N22-D51	N55--D83	N52--D80	N55--D83	N59--D87	N51--D79	N51--D79	N47--D75	N45--D73	N41--D69	N85--D113	N56--D84	N77--D105	N86--D114	N69--D97	N67--D95	N120--D148	N82--D113	N24--D52	N24--D52	N63--D91
1.50:7.46	N22-S272	N55--A299	N52--A308	N55--A299	N59--S336	N51--S319	N51--S319	N47--S376	N45--S461	N41--S433	N85!!S536	N56--C295	N77--S323	N86--S329	N69--S312	N67--S311	N120--C364	N82--S362	N24--S281	N24--S281	N63--S304
1.53:2.47	V25-A48	T58--A80	V55--A77	T58--A80	V62--A84	V54--A76	V54--A76	V50--A72	V48--S70	V44--A66	V88--A110	V59--S81	V80--A102	V89--A111	V72!!A94	V70--A92	A123--A145	T85--A110	V27--A49	V27--A49	V66--A88
1.57:2.44	V29-L45	T62--L77	F59--I74	T62--L77	I66--T81	I58--T73	I58--T73	V54--V69	V52--V67	I48--F63	F92--L107	M63!!L78	I84--F99	I93--F108	I76--F91	I74--F89	F127--L142	L89--G107	V31--V46	V31--V46	I70--G85
2.42:3.46	F43-I99	I75--L131	F72--I129	I75--L131	F79--I135	F71--I127	F71--I127	L67--I124	Y65--L121	F61--I117	F105--I161	Y76--I130	Y97--M152	Y106--M161	Y89--M144	Y87--M142	Y140--I196	H105--L163	F44--I98	F44--I98	F83--I138
2.43:7.53	T44-Y279	L76--Y306	I73!!Y315	L76--Y306	I80--Y343	I72--Y326	I72--Y326	V68--Y383	I66--Y468	L62--Y440	L106--Y543	R77--Y302	I98--Y330	I107--Y336	I90--Y319	I88--Y318	M141--Y371	L106--Y369	V45--Y288	V45--Y288	I84--Y311
2.50:7.46	D51-S272	D83--A299	D80--A308	D83--A299	D87--S336	D79--S319	D79--S319	D75--S376	D73--S461	D69--S433	D113--S536	D84--C295	D105--S323	D114--S329	D97--S312	D95--S311	D148--C364	D113--S362	D52--S281	D52--S281	D91--S304
3.34:4.53	S87-S133	L119--A164	I117--S163	L119--A164	L123--S169	L115--S161	L115--S161	M112--A161	V109--S155	V105--S151	V149--S195	V118!!A164	Y140--S186	Y149--S195	Y132--A178	Y130--A176	C184--A230	A151--S197	V86--S132	V86--S132	V126--S171
3.34:4.57	S87-G137	L119--A168	I117--A167	L119--A168	L123!!S173	L115--S165	L115--S165	M112--S165	V109--V159	V105--W155	V149--W199	V118--T168	Y140--G190	Y149--G199	Y132--G182	Y130--G180	C184--V234	A151--A201	V86--G136	V86--G136	V126--G175
3.36:6.48	A89-W238	G121--W265	G119!!W274	G121--W265	V125--W303	V117--W286	V117--W286	C114--W342	S111--W428	S107--W400	S151--W503	L120--W252	M142--W287	M151--W293	M134--W276	M132--W274	M186--F326	T153--W321	T88--W246	T88--W246	L128--W269
3.38:4.50	A91-W130	I123--W161	M121--W160	I123--W161	A127--W166	A119--W158	A119--W158	A116--W158	A113--W152	A109--W148	A153--W192	S122--W161	T144--W183	T153--W192	T136--W175	T134--W173	A188--W227	A155!!W194	S90--W129	S90--W129	A130--W168
3.38:4.53	A91-S133	I123--A164	M121--S163	I123--A164	A127--S169	A119--S161	A119--S161	A116--A161	A113--S155	A109--S151	A153--S195	S122!!A164	T144--S186	T153--S195	T136--A178	T134--A176	A188--A230	A155--S197	S90--S132	S90--S132	A130--S171
3.40:6.44	V93-F234	L125--F261	I123--F270	L125--F261	I129--F299	I121--F282	I121--F282	I118--F338	I115--F424	V111--F396	V155--F499	V124--F248	I146--F283	I155--F289	T138--F272	I136--F270	I190--F322	A157!!F317	I92--F242	I92--F242	V132--F265
3.44:5.54		V129--I219	A127--I216	V129--I219	C133--M223	C125--M215	C125--M215	C122--T204	F119--M206	L115--M202	L159--M246	A128--I215	T150--I242	C159--I248	T142--I231	T140--I229	T194--S286	A161--I253	L96--M193	L96--M193	L136--I217
3.44:5.55	M97-F181
3.47:5.57		A132--C222	S130--C219	A132--C222	A136--V226	A128--V218	A128--V218	S125--V207	C122--F209	S118--L205	S162--L249	S131--C218	S153--C245	S162--C251	S145--C234	S143!!C232	S197--C289	S164--L256	A99--V196	A99--V196	A139--L220
3.47:5.58	T100-F184
3.51:5.57		Y136--C222	Y134--C219	Y136--C222	Y140--V226	Y132--V218	Y132--V218	Y129--V207	Y126--F209	Y122--L205	Y166--L249	Y135--C218	Y157--C245	Y166!!C251	Y149--C234	Y147--C232	F201--C289	Y168--L256	Y103--V196	Y103--V196	Y143--L220
3.51:5.58	Y104-F184
3.51:5.60		Y136--Q225	Y134--N222	Y136--Q225	Y140--R229	Y132--R221	Y132--R221	Y129--R210	Y126--K212	Y122--H208	Y166--R252	Y135--I221	Y157--L248	Y166--L254	Y149--L237	Y147--L235	F201--S292	Y168--V259	Y103--R199	Y103--R199	Y143!!R223
3.51:5.61	Y104-D187
5.54:6.41		I219--V258	I216--V267	I219--V258	M223--M296	M215--M279	M215--M279	T204--L335	M206--M421	M202--L393	M246--L496	I215--I245	I242--V280	I248--V286	I231--V269	I229--V267	S286!!F319	I253--V314	M193--V239	M193--V239	I217--L262
5.55:6.41	F181-I231
6.47:7.45	S237-N271	C264--S298	S273--S307	C264--S298	C302--N335	C285--N318	C285--N318	C341--N375	C427--N460	T399--N432	T502--N535	C251--H294	C286--N322	C292--N328	C275--N311	C273--N310	C325--S363	C320--S361	C245--N280	C245--N280	C268--N303
6.51:7.38	F241-L264	Y268--P291	Y277--P300	Y268--P291	F306--F328	F289--L311	F289--L311	F345--T368	Y431--T453	Y403--G425	Y506--G528	Y255--T287	I290--C315	I296!!C321	V279--C304	I277--C303	T329--C356	Y324--T354	L249--A273	L249--A273	L272--F296
6.51:7.39	F241-W265	Y268--A292	Y277--V301	Y268--A292	F306--N329	F289--N312	F289--N312	F345--T369	Y431--I454	Y403--Y426	Y506--Y529	Y255--E288	I290--I316	I296--I322	V279--T305	I277--I304	T329!!V357	Y324--N355	L249--I274	L249--I274	L272--L297
Color Key
			Consensus TM5 and other TMs contacts of GPCRs
			Different TM5 and other TMs contacts of GPR119

## Sheet: Sheet1
	GPR119	B.Rhodopsin	S.Rhodopsin	Beta1-AR	Beta2-AR	Dopamine-R	Histamine-R	Muscarinic2-R	Muscarinic3-R	Chemokine-R	k-Opioid-R	m-Opioid-R	NOP-R	d-Opioid-R	PAR1	NTS1R	A2AR	S1P1R
BW	7WCM/7WCN	1GZM	2Z73	2VT4	3S6N	3PBL	3RZE	3UON	4DAJ	3ODU	4DJH	4DKL	4EA3	4EJ4	3VW7	4GRV	3EML	3V2Y
1.30	E2	W35	A32	Q39	V31	R27	P25	F21	W65	F36	A57	V66	G49	A47	W100	Y62	M4	N43
1.31	S3	Q36	V33	W40	W32	P28	Q26	E22	Q66	N37	I58	T67	L50	L48	L101	S63	G5	S44
1.32	S4	F37	Y34	E41	V33	H29	L27	V23	V67	K38	P59	A68	K51	A49	T102	K64	S6	I45
1.33	F5	S38	Y35	A42	V34	A30	M28	V24	V68	I39	V60	I69	V52	I50	L103	V65	S7	K46
1.34	S6	M39	S36	G43	G35	Y31	P29	F25	F69	F40	I61	T70	T53	A51	F104	L66	V8	L47
1.35	F7	L40	L37	M44	M36	Y32	L30	I26	I70	L41	I62	I71	I54	I52	V105	V67	Y9	T48
1.36	G8	A41	G38	S45	G37	A33	V31	V27	A71	P42	T63	M72	V55	T53	P106	T68	I10	S49
1.37	V9	A42	I39	L46	I38	L34	V32	L28	F72	T43	A64	A73	G56	A54	S107	A69	T11	V50
1.38	I10	Y43	F40	L47	V39	S35	V33	V29	L73	I44	V65	L74	L57	L55	V108	I70	V12	V51
1.39	L11	M44	I41	M48	M40	Y36	L34	A30	T74	Y45	Y66	Y75	Y58	Y56	Y109	Y71	E13	F52
1.40	A12	F45	G42	A49	S41	C37	S35	G31	G75	S46	S67	S76	L59	S57	T110	L72	L14	I53
1.41	V13	L46	I43	L50	L42	A38	T36	S32	F76	I47	V68	I77	A60	A58	G111	A73	A15	L54
1.42	L14	L47	C44	V51	I43	L39	I37	L33	L77	I48	V69	V78	V61	V59	V112	L74	I16	I55
1.43	A15	I48	G45	V52	V44	I40	C38	S34	A78	F49	F70	C79	C62	C60	F113	F75	A17	C56
1.44	S16	M49	I46	L53	L45	L41	L39	L35	L79	L50	V71	V80	V63	A61	V114	V76	V18	C57
1.45	L17	L50	I47	L54	A46	A42	V40	V36	V80	T51	V72	V81	G64	V62	V115	V77	L19	F58
1.46	I18	G51	G48	I55	I47	I43	T41	T37	T81	G52	G73	G82	G65	G63	S116	G78	A20	I59
1.47	I19	F52	C49	V56	V48	V44	V42	I38	I82	I53	L74	L83	L66	L64	L117	T79	I21	I60
1.48	A20	P53	G50	A57	F49	F45	G43	I39	I83	V54	V75	F84	L67	L65	P118	V80	L22	L61
1.49	T21	I54	G51	G58	G50	G46	L44	G40	G84	G55	G76	G85	G68	G66	L119	G81	G23	E62
1.50	N22	N55	N52	N59	N51	N47	N45	N41	N85	N56	N77	N86	N69	N67	N120	N82	N24	N63
1.51	T23	F56	G53	V60	V52	G48	L46	I42	I86	G57	S78	F87	C70	V68	I121	S83	V25	I64
1.52	L24	L57	I54	L61	L53	L49	L47	L43	L87	L58	L79	L88	L71	L69	M122	V84	L26	F65
1.53	V25	T58	V55	V62	V54	V50	V48	V44	V88	V59	V80	V89	V72	V70	A123	T85	V27	V66
1.54	A26	L59	I56	I63	I55	C51	L49	M45	I89	I60	M81	M90	M73	M71	I124	A86	C28	L67
1.55	V27	Y60	Y57	A64	T56	M52	Y50	V46	V90	L61	F82	Y91	Y74	F72	V125	F87	W29	L68
1.56	A28	V61	L58	A65	A57	A53	A51	S47	A91	V62	V83	V92	V75	G73	V126	T88	A30	T69
1.57	V29	T62	F59	I66	I58	V54	V52	I48	F92	M63	I84	I93	I76	I74	F127	L89	V31	I70
1.58	L30	V63	T60	G67	A59	L55	R53	K49	K93	G64	I85	V94	L77	V75	I128	A90	W32	W71
1.59	L31	Q64	K61	R68	K60	K56	S54	V50	V94	Y65	R86	R95	R78	R76	L129	R91	L33	K72
2.38	V39	P71	P68	L75	V67	T63	V61	V57	V101	M72	A93	A102	A85	A83	P136	T101	V40	P79
2.39	S40	L72	A69	T76	T68	T64	G62	N58	N102	T73	T94	T103	T86	T84	A137	V102	T41	M80
2.40	L41	N73	N70	N77	N69	N65	N63	N59	N103	D74	N95	N104	N87	N85	V138	H103	N42	Y81
2.41	C42	Y74	M71	L78	Y70	Y66	L64	Y60	Y104	K75	I96	I105	I88	I86	V139	Y104	Y43	Y82
2.42	F43	I75	F72	F79	F71	L67	Y65	F61	F105	Y76	Y97	Y106	Y89	Y87	Y140	H105	F44	F83
2.43	T44	L76	I73	I80	I72	V68	I66	L62	L106	R77	I98	I107	I90	I88	M141	L106	V45	I84
2.44	L45	L77	I74	T81	T73	V69	V67	F63	L107	L78	F99	F108	F91	F89	L142	G107	V46	G85
2.45	N46	N78	N75	S82	S74	S70	S68	S64	S108	H79	N100	N109	N92	N90	H143	S108	S47	N86
2.46	L47	L79	L76	L83	L75	L71	L69	L65	L109	L80	L101	L110	L93	L91	L144	L109	L48	L87
2.47	A48	A80	A77	A84	A76	A72	S70	A66	A110	S81	A102	A111	A94	A92	A145	A110	A49	A88
2.48	V49	V81	F78	C85	C77	V73	V71	C67	C111	V82	L103	L112	L95	L93	T146	L111	A50	L89
2.49	A50	A82	S79	A86	A78	A74	A72	A68	A112	A83	A104	A113	A96	A94	A147	S112	A51	S90
2.50	D51	D83	D80	D87	D79	D75	D73	D69	D113	D84	D105	D114	D97	D95	D148	D113	D52	D91
2.51	T52	L84	F81	L88	L80	L76	L74	L70	L114	L85	A106	A115	T98	A96	V149	L114	I53	L92
2.52	L53	F85	T82	V89	V81	L77	I75	I71	I115	L86	L107	L116	L99	L97	L150	L115	A54	L93
2.53	I54	M86	F83	M90	M82	V78	V76	I72	I116	F87	V108	A117	V100	A98	F151	I116	V55	A94
2.54	G55	V87	S84	G91	G83	A79	G77	G73	G117	V88	T109	T118	L101	T99	V152	L117	G56	G95
2.55	V56	F88	L85	L92	L84	T80	A78	V74	V118	I89	T110	S119	L102	S100	S153	L118	V57	V96
2.56	A57	G89	N87	L93	A85	L81	V79	F75	I119							L119	L58
2.57	I58	G90	G88	V94	V86	V82	V80	S76	S120	T90	T111	T120	T103	T101	V154	A120	A59	A97
2.58	S59	F91	F89	V95	V87	M83	M81	M77	M121	L91	M112	L121	L104	L102	L155	M121	I60	Y98
2.59	G60	T92	P90	P96	P88	P84	P82	N78	N122	P92	P113	P122	P105	P103	P156	P122	P61	T99
2.60	L61	T93	L91	F97	F89	W85	M83	L79	L123	F93	F114	F123	F106	F104	F157	V123	F62	A100
2.61	L62	T94	M92	G98	G90	V86	N84	Y80	F124	W94	Q115	Q124	Q107	Q105	K158	E124	A63	N101
2.62	T63	L95	T93	A99	A91	V87	I85	T81	T125	A95	S116	S125	G108	S106	I159	L125	I64	L102
2.63	D64	Y96	I94	T100	A92	Y88	L86	L82	T126	V96	T117	V126	T109	A107	S160	Y126	T65	L103
2.64	Q65	T97	S95	L101	H93	L89	Y87	Y83	Y127	D97	V118	N127	D110	K108	Y161	N127	I66	L104
2.65		S98	C96	V102	I94	E90	L88	T84	I128	A98	Y119	Y128	I111	Y109	Y162	F128	S67	S105
2.66		L99	F97	V103	L95	V91	L89	V85	I129	V99	L120	L129	L112	L110	F163	I129	T68	G106
2.67		H100	L98	R104	M96	T92	M90	I86	M130	A100	M121	M130	L113	M111	S164	W130	G69	A107
3.21	Q74	G106	G104	G110	G102	S99	G96	G92	G136	G105	G127	G136	G119	G117	G171	G138	A73	T113
3.22	K75	P107	F105	S111	N103	R100	R97	P93	N137	N106	D128	N137	N120	E118	S172	D139	C74	P114
3.23	T76	T108	A106	F112	F104	I101	P98	V94	L138	F107	V129	I138	A121	L119	E173	A140	H75	A115
3.24	L77	G109	A107	L113	W105	C102	L99	V95	A139	L108	L130	L139	L122	L120	L174	G141	G76	Q116
3.25	C78	C110	C108	C114	C106	C103	C100	C96	C140	C109	C131	C140	C123	C121	C175	C142	C77	W117
3.26	S79	N111	K109	E115	E107	D104	L101	D97	D141	K110	K132	K141	K124	K122	R176	R143	L78	F118
3.27	L80	L112	V110	C116	F108	V105	F102	L98	L142	A111	I133	I142	T125	A123	F177	G144	F79	L119
3.28	R81	E113	Y111	W117	W109	F106	W103	W99	W143	V112	V134	V143	V126	V124	V178	Y145	I80	R120
3.29	M82	G114	G112	T118	T110	V107	L104	L100	L144	H113	I135	I144	I127	L125	T179	Y146	A81	E121
3.30	A83	F115	F113	S119	S111	T108	S105	A101	S145	V114	S136	S145	A128	S126	A180	F147	C82	G122
3.31	F84	F116	I114	L120	I112	L109	M106	L102	I146	I115	I137	I146	I129	I127	A181	L148	F83	S123
3.32	V85	A117	G115	D121	D113	D110	D107	D103	D147	Y116	D138	D147	D130	D128	F182	R149	V84	M124
3.33	T86	T118	G116	V122	V114	V111	Y108	Y104	Y148	T117	Y139	Y148	Y131	Y129	Y183	D150	L85	F125
3.34	S87	L119	I117	L123	L115	M112	V109	V105	V149	V118	Y140	Y149	Y132	Y130	C184	A151	V86	V126
3.35	S88	G120	F118	C124	C116	M113	A110	V106	A150	N119	N141	N150	N133	N131	N185	C152	L87	A127
3.36	A89	G121	G119	V125	V117	C114	S111	S107	S151	L120	M142	M151	M134	M132	M186	T153	T88	L128
3.37	A90	E122	F120	T126	T118	T115	T112	N108	N152	Y121	F143	F152	F135	F133	Y187	Y154	Q89	S129
3.38	A91	I123	M121	A127	A119	A116	A113	A109	A153	S122	T144	T153	T136	T134	A188	A155	S90	A130
3.39	S92	A124	S122	S128	S120	S117	S114	S110	S154	S123	S145	S154	S137	S135	S189	T156	S91	S131
3.40	V93	L125	I123	I129	I121	I118	I115	V111	V155	V124	I146	I155	T138	I136	I190	A157	I92	V132
3.41	L94	W126	M124	E130	E122	L119	F116	M112	M156	L125	F147	F156	F139	F137	L191	L158	F93	F133
3.42	T95	S127	T125	T131	T123	N120	S117	N113	N157	I126	T148	T157	T140	T138	L192	N159	S94	S134
3.43	V96	L128	M126	L132	L124	L121	V118	L114	L158	L127	L149	L158	L141	L139	M193	V160	L95	L135
3.44	M97	V129	A127	C133	C125	C122	F119	L115	L159	A128	T150	C159	T142	T140	T194	A161	L96	L136
3.45	L98	V130	M128	V134	V126	A123	I120	I116	V160	F129	M151	T160	A143	M141	V195	S162	A97	A137
3.46	I99	L131	I129	I135	I127	I124	L121	I117	I161	I130	M152	M161	M144	M142	I196	L163	I98	I138
3.47	T100	A132	S130	A136	A128	S125	C122	S118	S162	S131	S153	S162	S145	S143	S197	S164	A99	A139
3.48	F101	I133	I131	I137	V129	I126	I123	F119	F163	L132	V154	V163	V146	V144	I198	V165	I100	I140
3.49	D102	E134	D132	D138	D130	D127	D124	D120	D164	D133	D155	D164	D147	D145	D199	E166	D101	E141
3.50	R103	R135	R133	R139	R131	R128	R125	R121	R165	R134	R156	R165	R148	R146	R200	R167	R102	R142
3.51	Y104	Y136	Y134	Y140	Y132	Y129	Y126	Y122	Y166	Y135	Y157	Y166	Y149	Y147	F201	Y168	Y103	Y143
3.52	L105	V137	N135	L141	F133	T130	R127	F123	F167	L136	I158	I167	V150	I148	L202	L169	I104	I144
3.53	A106	V138	V136	A142	A134	A131	S128	C124	S168	A137	A159	A168	A151	A149	A203	A170	A105	T145
3.54	I107	V139	I137	I143	I135	V132	V129	V125	I169	I138	V160	V169	I152	V150	V204	I171	I106	M146
3.55	K108	C140	G138	T144	T136	V133	Q130	T126	T170	V139	C161	C170	C153	C151	V205	C172	R107	L147
4.40	F120	N151	R150	A156	N148	R148	T142	K138	K182	L151	L173	R182	S165	A163	G217	S184	T119	F158
4.41	V121	H152	R151	R157	K149	R149	R143	M139	R183	A152	K174	N183	K166	K164	R218	R185	R120	R159
4.42	A122	A153	A152	A158	A150	V150	A144	A140	A184	E153	A175	A184	A167	A165	A219	T186	A121	L160
4.43	G123	I154	F153	K159	R151	A151	S145	G141	G185	K154	K176	K185	Q168	K166	S220	K187	K122	F161
4.44	A124	M155	I154	V160	V152	L152	A146	M142	V186	V155	I177	I186	A169	L167	F221	K188	G123	L162
4.45	C125	G156	M155	I161	I153	M153	T147	M143	M187	V156	I178	V187	V170	I168	T222	F189	I124	L163
4.46	I126	V157	I156	I162	I154	I154	I148	I144	I188	Y157	N179	N188	N171	N169	C223	I190	I125	I164
4.47	A127	A158	I157	C163	L155	T155	L149	A145	G189	V158	I180	V189	V172	I170	L224	S191	A126	S165
4.48	G128	F159	F158	T164	M156	A156	G150	A146	L190	G159	C181	C190	A173	C171	A225	A192	I127	A166
4.49	L129	T160	V159	V165	V157	V157	A151	A147	A191	V160	I182	N191	I174	I172	I226	I193	C128	C167
4.50	W130	W161	W160	W166	W158	W158	W152	W148	W192	W161	W183	W192	W175	W173	W227	W194	W129	W168
4.51	L131	V162	L161	A167	I159	V159	F153	V149	V193	I162	L184	I193	A176	V174	A228	L195	V130	V169
4.52	V132	M163	W162	I168	V160	L160	L154	L150	I194	P163	L185	L194	L177	L175	L229	A196	L131	I170
4.53	S133	A164	S163	S169	S161	A161	S155	S151	S195	A164	S186	S195	A178	A176	A230	S197	S132	S171
4.54	Y134	L165	V164	A170	G162	F162	F156	F152	F196	L165	S187	S196	S179	S177	I231	A198	F133	L172
4.55	L135	A166	L165	L171	L163	A163	L157	I153	V197	L166	S188	A197	V180	G178	A232	L199	A134	I173
4.56	I136	C167	W166	V172	T164	V164	W158	L154	L198	L167	V189	I198	V181	V179	G233	L200	I135	L174
4.57	G137	A168	A167	S173	S165	S165	V159	W155	W199	T168	G190	G199	G182	G180	V234	A201	G136	G175
4.58	F138	A169	I168	F174	F166	C166	I160	A156	A200	I169	I191	L200	V183	V181	V235	I202	L137	G176
4.59	L139	P170	G169	L175	L167	P167	P161	P157	P201	P170	S192	P201	P184	P182	P236	P203	T138	L177
4.60	P140	P171	P170	P176	P168	L168	I162	A158	A202	D171	A193	V202	V185	I183	L237	M204	P139	P178
4.61	L141	L172	I171	I177	I169	L169	L163	I159	I203	F172	I194	M203	A186	M184	L238	L205	M140	I179
5.36		E201	R198	R205	Q197	P186	T188	A184	P228	V197	L224	N230	P213	T211	A268	K235	M174	K200
5.37	P163	S202	S199	A206	A198	D187	W189	A185	T229	V198	F225	L231	V214	V212	Y269	V236	N175	H201
5.38	H164	F203	N200	Y207	Y199	F188	F190	V186	I230	F199	M226	L232	F215	T213	Y270	V237	Y176	Y202
5.39	F165	V204	I201	A208	A200	V189	K191	T187	T231	Q200	K227	K233	A216	K214	F271	I238	M177	I203
5.40	V166	I205	L202	I209	I201	I190	V192	F188	F232	F201	I228	I234	I217	I215	S272	Q239	V178	L204
5.41	L167	Y206	C203	A210	A202	Y191	M193	G189	G233	Q202	C229	C235	C218	C216	A273	V240	Y179	F205
5.42	T168	M207	M204	S211	S203	S192	T194	T190	T234	H203	V230	V236	I219	V217	F274	N241	F180	C206
5.43	L169	F208	F205	S212	S204	S193	A195	A191	A235	I204	F231	F237	F220	F218	S275	T242	N181	T207
5.44	S170	V209	I206	I213	I205	V194	I196	I192	I236	M205	I232	I238	L221	L219	A276	F243	F183
5.45	C171	V210	L207	I214	V206	V195	I197	A193	A237	V206	F233	F239	F222	F220	V277	M244	A184	T208
5.46	V172	H211	G208	S215	S207	S196	N198	A194	A238	G207	A234	A240	S223	A221	F278	S245	C185	V209
5.47	G173	F212	F209	F216	F208	F197	F199	F195	F239	L208	F235	F241	F224	F222	F279	F246	V186	F210
5.48	F174	I213	F210	Y217	Y209	Y198	Y200	Y196	Y240	I209	V236	I242	I225	V223	F280	L247	L187	T211
5.49	F175	I214	G211	I218	V210	L199	L201	L197	M241	L210	I237	M243	V226	V224	V281	F248	V188	L212
5.50	P176	P215	P212	P219	P211	P200	P202	P198	P242	P211	P238	P244	P227	P225	P282	P249	P189	L213
5.51	A177	L216	I213	L220	L212	F201	T203	V199	V243	G212	V239	V245	V228	I226	L283	M250	L190	L214
5.52	M178	I217	L214	L221	V213	G202	L204	I200	T244	I213	L240	L246	L229	L227	I284	L251	L191	L215
5.53	L179	V218	I215	I222	I214	V203	L205	I201	I245	V214	I241	I247	V230	I228	I285	V252	L192	S216
5.54	L180	I219	I216	M223	M215	T204	M206	M202	M246	I215	I242	I248	I231	I229	S286	I253	M193	I217
5.55	F181	F220	F217	I224	V216	V205	L207	T203	T247	L216	I243	T249	S232	T230	T287	S254	L194	V218
5.56	V182	F221	F218	F225	F217	L206	W208	V204	I248	S217	V244	V250	V233	V231	V288	I255	G195	I219
5.57	F183	C222	C219	V226	V218	V207	F209	L205	L249	C218	C245	C251	C234	C232	C289	L256	V196	L220
5.58	F184	Y223	Y220	Y227	Y219	Y208	Y210	Y206	Y250	Y219	Y246	Y252	Y235	Y233	Y290	N257	Y197	Y221
5.59	Y185	G224	F221	L228	S220	A209	A211	W207	W251	C220	T247	G253	S236	G234	V291	T258	L198	C222
5.60	C186	Q225	N222	R229	R221	R210	K212	H208	R252	I221	L248	L254	L237	L235	S292	V259	R199	R223
5.61	D187	L226	I223	V230	V222	I211	I213	I209	I253	I222	M249	M255	M238	M236	I293	I260	I200	I224
5.62	M188	V227	V224	Y231	F223	Y212	Y214	S210	Y254	I223	I250	I256	I239	L237	I294	A261	F201	Y225
5.63	L189	F228	M225	R232	Q224	V213	K215	R211	K255	S224	L251	L257	R240	L238	R295	N262	L202	S226
5.64	K190	T229	S226	E233	E225	V214	A216	A212	E256	K225	R252	R258	R241	R239	C296	K263	A203	L227
5.65	I191	V230	V227	A234	A226	L215	V217	S213	T257	L226	L253	L259	L242	L240	L297	L264	A204	V228
6.26	R216	T243	G252				H406		S481		K265	K271	K254	K252	N304			S247
6.27	T217	Q244	A253				M407		L482	G231	D266	D272	D255	D253	R305			S248
6.28	P218	K245	N254		L266	L322	N408		I483	H232	R267	R273	R256	R254	S306	Q301		E249
6.29	S219	A246	A255	R284	K267	R323	R409	R381	K484	Q233	N268	N274	N257	S255	K307	A302	K227	K250
6.30	D220	E247	E256	E285	E268	E324	E410	E382	E485	K234	L269	L275	L258	L256	K308	L303	E228	S251
6.31	F221	K248	M257	H286	H269	K325	R411	K383	K486	R235	R270	R276	R259	R257	S309	R304	V229	L252
6.32	K222	E249	R258	K287	K270	K326	K412	K384	K487	K236	R271	R277	R260	R258	R310	H305	H230	A253
6.33	A223	V250	L259	A288	A271	A327	A413	V385	A488	A237	I272	I278	I261	I259	A311	G306	A231	L254
6.34	L224	T251	A260	L289	L272	T328	A414	T386	A489	L238	T273	T279	T262	T260	L312	V307	A232	L255
6.35	R225	R252	K261	K290	K273	Q329	K415	R387	Q490	K239	R274	R280	R263	R261	F313	L308	K233	K256
6.36	T226	M253	I262	T291	T274	M330	Q416	T388	T491	T240	L275	M281	L264	M262	L314	V309	S234	T257
6.37	V227	V254	S263	L292	L275	V331	L417	I389	L492	T241	V276	V282	V265	V263	S315	L310	L235	V258
6.38	S228	I255	I264	G293	G276	A332	G418	L390	S493	V242	L277	L283	L266	L264	A316	R311	A236	I259
6.39	V229	I256	V265	I294	I277	I333	F419	A391	A494	I243	V278	V284	V267	V265	A317	A312	I237	I260
6.40	L230	M257	I266	I295	I278	V334	I420	I392	I495	L244	V279	V285	V268	V266	V318	V313	I238	V261
6.41	I231	V258	V267	M296	M279	L335	M421	L393	L496	I245	V280	V286	V269	V267	F319	V314	V239	L262
6.42	G232	I259	S268	G297	G280	G336	A422	L394	L497	L246	A281	A287	A270	G268	C320	I315	G240	S263
6.43	S233	A260	Q269	V298	T281	A337	A423	A395	A498	A247	V282	V288	V271	A269	I321	A316	L241	V264
6.44	F234	F261	F270	F299	F282	F338	F424	F396	F499	F248	F283	F289	F272	F270	F322	F317	F242	F265
6.45	A235	L262	L271	T300	T283	I339	I425	I397	I500	F249	V284	I290	V273	V271	I323	V318	A243	I266
6.46	L236	I263	L272	L301	L284	V340	L426	I398	I501	A250	V285	V291	G274	V272	I324	V319	L244	A267
6.47	S237	C264	S273	C302	C285	C341	C427	T399	T502	C251	C286	C292	C275	C273	C325	C320	C245	C268
6.48	W238	W265	W274	W303	W286	W342	W428	W400	W503	W252	W287	W293	W276	W274	F326	W321	W246	W269
6.49	T239	L266	S275	L304	L287	L343	I429	A401	T504	L253	T288	T294	T277	A275	G327	L322	L247	A270
6.50	P240	P267	P276	P305	P288	P344	P430	P402	P505	P254	P289	P295	P278	P276	P328	P323	P248	P271
6.51	F241	Y268	Y277	F306	F289	F345	Y431	Y403	Y506	Y255	I290	I296	V279	I277	T329	Y324	L249	L272
6.52	L242	A269	A278	F307	F290	F346	F432	N404	N507	Y256	H291	H297	Q280	H278	N330	H325	H250	F273
6.53	I243	G270	V279	L308	I291	L347	I433	V405	I508	I257	I292	I298	V281	I279	V331	V326	I251	I274
6.54	T244	V271	V280	V309	V292	T348	F434	M406	M509	G258	F293	Y299	F282	F280	L332	R327	I252	L275
6.55	G245	A272	A281	N310	N293	H349	F435	V407	V510	I259	I294	V300	V283	V281	L333	R328	N253	L276
6.56	I246	F273	L282	I311	I294	V350	M436	L408	L511	S260	L295	I301	L284	I282	I334	L329	C254	L277
6.57	V247	Y274	L283	V312	V295	L351	V437	I409	V512	I261	V296	I302	A285	V283	A335	M330	F255	L278
6.58	Q248	I275	A284	N313	H296	N352	I438	N410	N513	D262	E297	K303	Q286	W284	H336	F331	T256	D279
6.59	V249	F276	Q285	V314	V297	T353	A439	T411	T514	S263	A298	A304	G287	T285	Y337	C332	F257	V280
6.60	A250	T277	F286	F315	I298	H354	F440	F412	F515	F264	L299	L305	L288	L286	S338	Y333	F258	G281
7.31	Y257	G284	T293	P321	R304	S361	N446	P418	P521	V280	A308	Q314	A297	V296	A349	Y347	P266	I289
7.32	L258	P285	P294	D322	K305	P362	E447	N419	K522	H281	L309	T315	V298	V297	Y350	H348	L267	L290
7.33	V259	I286	Y295	W323	E306	E363	H448	T420	T523	K282	S310	V316	A299	A298	F351	Y349	W268	F291
7.34	L260	F287	A296	L324	V307	L364	L449	V421	Y524	W283	S311	S317	I300	A299	A352	F350	L269	R292
7.35	E261	M288	A297	F325	Y308	Y365	H450	W422	W525	I284	Y312	W318	L301	L300	Y353	Y351	M270	A293
7.36	R262	T289	Q298	V326	I309	S366	M451	T423	N526	S285	Y313	H319	R302	H301	L354	M352	Y271	E294
7.37	Y263	I290	L299	F327	L310	A367	F452	I424	L527	I286	F314	F320	F303	L302	L355	L353	L272	Y295
7.38	L264	P291	P300	F328	L311	T368	T453	G425	G528	T287	C315	C321	C304	C303	C356	T354	A273	F296
7.39	W265	A292	V301	N329	N312	T369	I454	Y426	Y529	E288	I316	I322	T305	I304	V357	N355	I274	L297
7.40	L266	F293	M302	W330	W313	W370	W455	W427	W530	A289	A317	A323	A306	A305	C358	A356	V275	V298
7.41	L267	F294	F303	L331	I314	L371	L456	L428	L531	L290	L318	L324	L307	L306	V359	L357	L276	L299
7.42	G268	A295	A304	G332	G315	G372	G457	C429	C532	A291	G319	G325	G308	G307	S360	F358	S277	A300
7.43	V269	K296	K305	Y333	Y316	Y373	Y458	Y430	Y533	F292	Y320	Y326	Y309	Y308	S361	Y359	H278	V301
7.44	G270	T297	A306	A334	V317	V374	I459	I431	I534	F293	T321	T327	V310	A309	I362	V360	T279	L302
7.45	N271	S298	S307	N335	N318	N375	N460	N432	N535	H294	N322	N328	N311	N310	S363	S361	N280	N303
7.46	S272	A299	A308	S336	S319	S376	S461	S433	S536	C295	S323	S329	S312	S311	C364	S362	S281	S304
7.47	L273	V300	I309	A337	G320	A377	T462	T434	T537	C296	S324	C330	C313	S312	C365	A363	V282	G305
7.48	L274	Y301	H310	F338	F321	L378	L463	I435	V538	L297	L325	L331	L314	L313	I366	I364	V283	T306
7.49	N275	N302	N311	N339	N322	N379	N464	N436	N539	N298	N326	N332	N315	N314	D367	N365	N284	N307
7.50	P276	P303	P312	P340	P323	P380	P465	P437	P540	P299	P327	P333	P316	P315	P368	P366	P285	P308
7.51	L277	V304	M313	I341	L324	V381	L466	A438	V541	I300	I328	V334	I317	V316	L369	I367	F286	I309
7.52	I278	I305	I314	I342	I325	I382	I467	C439	C542	L301	L329	L335	L318	L317	I370	L368	I287	I310
7.53	Y279	Y306	Y315	Y343	Y326	Y383	Y468	Y440	Y543	Y302	Y330	Y336	Y319	Y318	Y371	Y369	Y288	Y311
7.54	A280	I307	S316	C344	C327	T384	P469	A441	A544	A303	A331	A337	A320	A319	Y372	N370	A289	T312
8.47	Q283	N310	H319	S346	S329	N387	N472	N444	N547	G306	D334	D340	D323	D322	S375	S373	I292	N315
8.48	K284	K311	P320	P347	P330	I388	E473	A445	K548	A307	E335	E341	E324	E323	S376	A374	R293	K316
8.49	E285	Q312	K321	D348	D331	E389	N474	T446	T549	K308	N336	N342	N325	N324	E377	N375	E294	E317
8.50	V286	F313	F322	F349	F332	F390	F475	F447	F550	F309	F337	F343	F326	F325	C378	F376	F295	M318
8.51	R287	R314	R323	R350	R333	R391	K476	K448	R551	K310	K338	K344	K327	K326	Q379	R377	R296	R319
8.52	L288	N315	E324	K351	I334	K392	K477	K449	T552	T311	R339	R345	A328	R327	R380	Q378	Q297	R320
8.53	Q289	C316	A325	A352	A335	A393	T478	T450	T553	S312	C340	C346	C329	C328	Y381	V379	T298	A321
8.54	L290	M317	I326	F353	F336	F394	F479	F451	F554	A313	F341	F347	F330	F329	V382	F380	F299	F322
8.55	Y291	V318	S327	K354	Q337	L395	K480	K452	K555	Q314	R342	R348	R331	R330	Y383	L381	R300	I323
8.56	H292	T319	Q328	R355	E338	K396	R481	H453	T556	H315	D343	E349	K332	Q331	S384	S382	K301	R324
8.57	M293	T320	T329	L356	L339	I397	I482	L454	L557	A316	F344	F350	F333	L332	I385	T383	I302	I325
8.58	A294	L321	F330	L357	L340	L398	L483	L455	L558	L317	C345	C351	C334	C333	L386	L384	I303	M326
